# Supplementary material for: Novel Machine Learning Approach to Predict and Personalize Length of Stay for Patients Admitted with Syncope from the Emergency Department
Source: J Pers Med. 2022 Dec 20;13(1):7. doi: 10.3390/jpm13010007 (PMC9864075; doi:10.3390/jpm13010007)
Supplement: Supplementary file 1 [file jpm-13-00007-s001.zip]

Archive with 1 entries (1 files):
- jpm-1971927-supplementary.pdf
